# Supplementary material for: Development of Detection Method Using Dried Blood Spot with Next-Generation Sequencing and LabDroid for Gene Doping Control
Source: Int J Mol Sci. 2025 Jun 26;26(13):6129. doi: 10.3390/ijms26136129 (PMC12250089; doi:10.3390/ijms26136129)
Supplement: Supplementary file 1 [file ijms-26-06129-s001.zip]

Archive with 14 entries (14 files):
- Data S1 Waveforms and sequences on the Sanger sequencing/AAV_hEPO_mouse_1.ab1
- Data S1 Waveforms and sequences on the Sanger sequencing/AAV_hEPO_mouse_2.ab1
- Data S1 Waveforms and sequences on the Sanger sequencing/AAV_hEPO_mouse_3.ab1
- Data S1 Waveforms and sequences on the Sanger sequencing/AAV_hEPO_mouse_4.ab1
- Data S1 Waveforms and sequences on the Sanger sequencing/AAV_hEPO_mouse_5.ab1
- Data S1 Waveforms and sequences on the Sanger sequencing/AAV_hEPO_mouse_6.ab1
- Data S1 Waveforms and sequences on the Sanger sequencing/AAV_hEPO_mouse_7.ab1
- Data S1 Waveforms and sequences on the Sanger sequencing/AAV_hEPO_mouse_8.ab1
- Data S1 Waveforms and sequences on the Sanger sequencing/pAAV_CMV_hEPO_positive_control.ab1
- Figure S1 Quality check of DNA libraries for WGS.pptx
- Figure S2 Details of the alignment analysis.jpg
- Figure S3 The automated programs on the Maholo.pptx
- Table S1 The primer and probe sequences.xlsx
- Table S2 The DNA concentrations and quality check.xlsx
