# Supplementary material for: Development of Detection Method Using Dried Blood Spot with Next-Generation Sequencing and LabDroid for Gene Doping Control
Source: Int J Mol Sci. 2025 Jun 26;26(13):6129. doi: 10.3390/ijms26136129 (PMC12250089; doi:10.3390/ijms26136129)
Supplement: Supplementary file 1 [file ijms-26-06129-s001.zip › Table S1 The primer and probe sequences.xlsx]

## Sheet: Sheet1
	Table S1 The primer and probe sequences
	Target		Sequence	Predicted Amplicon Size (bp)
	hEPO	Forward	CATCTGTGACAGCCGAGTCC	290
		Probe	56-FAM/AG AATATCA/ZEN/CGACGGGCTG T/3IABkFQ
		Reverse	AGGCCACTGACGGCTTTATC
	Amplicon of hEPO (290 bp) for Sanger seqencing	Forward	TGCTGAACACTGCAGCTTGA	N/A
