# Supplementary material for: Development of Detection Method Using Dried Blood Spot with Next-Generation Sequencing and LabDroid for Gene Doping Control
Source: Int J Mol Sci. 2025 Jun 26;26(13):6129. doi: 10.3390/ijms26136129 (PMC12250089; doi:10.3390/ijms26136129)
Supplement: Supplementary file 1 [file ijms-26-06129-s001.zip › Table S2 The DNA concentrations and quality check.xlsx]

## Sheet: Sheet1
	Supplementary Table S2 The DNA concentrations and quality check
	Group	Sample_No.	DNA (ng/μL)	A260/A280	A260/A230
	Con.	No.1	11.17	2.02	4.34
		No.2	14.34	1.95	3.86
		No.3	5.47	2.23	41.68
		No.4	0.96	-10.05	-0.65
		No.5	1.82	2.7	-1.52
		No.6	8.6	2.19	4.75
		No.7	2.3	8.03	-1.91
		No.8	9.44	2.45	4.79
	AAV9_hEPO	No.1	4.19	3.2	-12.09
		No.2	2.91	8.08	-3.08
		No.3	7.98	2.43	5.36
		No.4	7.16	2.37	7.51
		No.5	3.22	2.08	-3.47
		No.6	6.4	2.38	21.69
		No.7	2.65	2.81	-1.68
		No.8	9.86	2.2	6.17
	hCells (N.C.)	Fibroblasts	1	2.25	-2.06
		Liver cancer cells	9.55	2.26	5.23
		Kidney cells	3.78	2.71	-5.57
		Ovarian cancer cells	1.92	12.6	-1.34
		Stomach cancer cells	9.87	2.17	4.7
		Keratinocytes	8.26	2.19	6.72
	N.T.C.	MQ	-0.85	0.67	0.31
	P.C.	pAAV_CMV_hEPO	-0.64	0.79	0.27
	N.C.: negative control
	N.T.C.: non-template control
	P.C.: positive control
	MQ: Milli-Q water
